# Supplementary material for: Concentration dataset of 8 selected trace elements in cultured rainbow trout (Oncorhynchus mykiss) and dietary exposure risks in the Missouri adult population
Source: Data Brief. 2021 Oct 23;39:107502. doi: 10.1016/j.dib.2021.107502 (PMC8560972; doi:10.1016/j.dib.2021.107502)
Supplement: Supplementary file 1 [file mmc1.xlsx]

## Sheet: Raw data and summary statistics
Concentrations (mg/kg wet weight) of metals/metalloid in O. mykiss fillet samples from Missouri aquaculture
	Sample Name	Sample weight (g)	Length (mm)	Size	Gender	As	Cd	Cr	Cu	Ni	Pb	Zn	THg
	Trout 1	271.4	290	Small	Male	0	0	0.147941	0.428535	0.165087	0.0165033	4.99952	0.0156114
	Trout 2	385	313	Medium	Male	0.31088	0	0.435155	0.406409	0.204376	0.582278	3.96991	0.0159877
	Trout 3	379.1	305	Medium	Male	0.164236	0	0.159253	0.302939	0.159253	0.224645	3.74716	0.0153357
	Trout 4	444	323	Medium	Male	0	0	0.121925	0.260136	0.137177	0.139656	3.54041	0.0168796
	Trout 5	456.7	333	Medium	Male	0.314685	0	0.143896	0.271485	0.240206	0.0639846	3.77085	0.0152809
	Trout 6	301.1	290	Small	Male	0	0	0.177901	0.40527	0.0487291	0.0964506	4.19117	0.0138145
	Trout 7	348.4	300	Medium	Male	0.300086	0	0.0900851	0.36034	0.253774	0.283297	3.86769	0.0152325
	Trout 8	196.4	264	Small	Male	0	0	0.129461	0.25722	0.0491595	0.193447	3.67094	0.0160288
	Trout 9	292.4	290	Small	Male	0	0	0.0627802	0.238068	0.142051	0.0159566	3.37631	0.0146593
	Trout 10	382.7	310	Medium	Male	0	0	0.140361	0.233935	0.0457223	0	3.18943	0.0158742
	Trout 11	347.3	290	Small	Male	0	0	0.0957298	0.318434	0.161181	0.0313077	3.57331	0.0161582
	Trout 12	324.7	275	Small	Male	0	0	0.131479	0.230056	0.21354	0.198621	3.69518	0.0163727
	Trout 13	369.8	310	Medium	Male	0	0	0.124955	0.39833	0.48109	0.0477666	3.90936	0.0144503
	Trout 14	399.5	304	Medium	Male	0	0	0.0968892	0.29095	0.113521	0	3.43871	0.0169419
	Trout 15	369	298	Small	Male	0	0	0.127218	0.333328	0.0313313	0.0313313	3.96816	0.0168468
	Trout 16	285.8	280	Small	Male	0.156951	0	0.112082	0.287708	0.0969499	0	3.90569	0.0142218
	Trout 17	361.8	310	Medium	Male	0.151763	0	0.127322	0.252674	0.158549	0.372051	3.54116	0.0140976
	Trout 18	366.7	294	Small	Male	0	0	0.12713	0.365574	0.0477541	0.0637471	3.30595	0.0137348
	Trout 19	278.2	287	Small	Male	0.164577	0	0.161237	0.274475	0.0820908	0.228432	4.07413	0.0157102
	Trout 20	294.9	285	Small	Male	0.163784	0	0.124332	0.55949	0.237787	0.0982704	3.73622	0.0140844
	Trout 21	254	270	Small	Male	0.16164	0	0.112232	0.321561	0.0484919	0.190078	3.8239	0.0167146
	Trout 22	223.8	263	Small	Male	0	0.0323248	0.162396	0.369844	0.339037	0.0323248	4.60587	0.0162279
	Trout 23	375.4	295	Small	Male	0	0	0.123494	0.276343	0.0778936	0.015135	3.66565	0.0146474
	Trout 24	302.2	280	Small	Male	0.165986	0	0.112844	0.273413	0.0649338	0.0155632	3.60623	0.0121522
	Trout 25	224.7	245	Small	Male	0	0	0.093608	0.250115	0	0.172219	4.0868	0.0175203
	Trout 26	254.5	290	Small	Male	0	0	0.078153	0.449987	0.109448	0.0317505	3.87842	0.0149063
	Trout 27	277.6	288	Small	Male	0	0	0.122936	0.250149	0.141302	0	3.58276	0.0150784
	Trout 28	449.1	330	Medium	Male	0	0	0.0944016	0.219782	0.0625959	0.0486665	3.23834	0.0153344
	Trout 29	511.8	333	Medium	Male	0.164204	0	0.124763	0.220152	0.0793005	0.0821018	3.35623	0.0144704
	Trout 30	413.4	320	Medium	Male	0.165442	0	0.111869	0.664955	0.402261	0.142614	3.91373	0.0140295
	Trout 31	278.4	290	Small	Male	0	0	0.17319	0.252901	0.237693	0	3.65649	0.0130136
	Trout 32	296	287	Small	Male	0	0	0.110705	0.236074	0.0635293	0.172138	3.56544	0.0157224
	Trout 33	216.1	273	Small	Male	0	0	0.137998	0.321085	0.108205	0.251554	4.16319	0.0168307
	Trout 34	263.9	284	Small	Male	0	0	0.0797304	0.251344	0.0492902	0.141286	4.32991	0.0120015
	Trout 35	289	289	Small	Male	0	0	0.0944243	0.220722	0	0.144606	3.71291	0.014622
	Trout 36	327.6	296	Small	Male	0	0	0.157864	0.252421	0.0801436	0.397503	3.49827	0.0161443
	Trout 37	272.2	280	Small	Male	0.317671	0	0.079235	0.317018	0.110792	0.20575	4.52997	0.0194676
	Trout 38	252.7	280	Small	Male	0	0	0.0785926	0.316255	0.123314	0	4.06258	0.015327
	Trout 39	217.8	262	Small	Male	0.473758	0	0.15988	0.220458	0.188396	0.0460438	3.69088	0.0140857
	Trout 40	222.8	265	Small	Male	0.152933	0	0.0905645	0.304287	0.0152933	0.321741	4.10612	0.0157727
	Trout 41	198.9	252	Small	Male	0.159597	0	0.0791478	0.254598	0.130666	0.277889	3.43182	0.0138084
	Trout 42	326.5	297	Small	Male	0	0	0.0786114	0.33217	0.0485531	0.384882	3.83668	0.0159844
	Trout 43	679.9	335	Medium	Male	0	0	0.0956736	0.42388	0.142915	0.324534	3.30043	0.0177602
	Trout 44	724.4	337	Medium	Male	0.165508	0	0.0937582	0.500718	0.0957821	0.0480533	3.26041	0.024655
	Trout 45	509.6	332.5	Medium	Male	0.315804	0	0.0940451	0.626869	0.438913	0.468783	3.73346	0.0183226
	Trout 46	1014.2	339	Medium	Male	0.31611	0	0.0951688	1.05022	0.923097	0.0318359	4.0324	0.0262907
	Trout 47	465	322	Medium	Male	0.162872	0	0.111344	0.363584	0.143431	0.227045	4.40618	0.020631
	Trout 48	583.9	335.5	Medium	Male	0.459989	0	0.107563	0.630124	0.429555	0.345762	3.60127	0.0228557
	Trout 49	1115.5	442.5	Large	Male	0	0	0.0775841	0.902964	0.345059	0.169976	3.43115	0.0168589
	Trout 50	650.2	336	Medium	Male	0.161358	0	0.0641569	0.497964	0.0487133	0.0968874	3.1447	0.0212616
	Trout 51	622.9	334.5	Medium	Male	0.148664	0	0.0911406	0.30375	0.105631	0.181074	2.77874	0.0168004
	Trout 52	641.7	335.3	Medium	Male	0.150611	0	0.0942036	0.423118	0.24945	0.393639	3.83337	0.0185188
	Trout 53	929.8	338	Medium	Male	0.314321	0	0.126944	0.382965	0.142052	0.223121	5.32273	0.0202597
	Trout 54	791.5	395	Medium	Male	0	0	0.109085	0.358592	0.0468143	0.171112	2.66606	0.0238347
	Trout 55	540	337	Medium	Male	0.161093	0	0.107367	0.631376	0.340165	0.250237	3.70896	0.0202739
	Trout 56	527.6	335	Medium	Male	0	0	0.189489	0.376894	0.397403	0.267988	3.3612	0.0198713
	Trout 57	585.1	339	Medium	Male	0.164042	0	0.208749	0.369151	0.431997	0.507258	4.54301	0.0171301
	Trout 58	490.03	331	Medium	Male	0	0	0.169028	4.15942	0.95026	0.472658	6.2133	0.0208772
	Trout 59	922.1	383	Medium	Female	0	0	0.12143	0.68444	0.319063	0.13894	4.42056	0.0234808
	Trout 60	606.8	370	Medium	Male	0.309207	0	0.105342	1.28629	0.881001	0.391298	3.72903	0.0195776
	Trout 61	919.4	406	Large	Male	0	0	0.228182	4.20557	0.578687	0.386425	6.14324	0.018545
	Trout 62	816.6	441.3	Large	Male	0.314636	0	0.157091	0.232965	0.156	0.420429	3.07428	0.0114476
	Trout 63	937.4	400	Large	Male	0.158413	0	0.123602	0.87759	0.386109	0.107861	4.4008	0.0144197
	Trout 64	1036.9	410	Large	Male	0.143246	0	0.118119	0.513813	0.308804	0.146471	4.11021	0.0189462
	Trout 65	1055.8	423	Large	Male	0	0	0.138605	1.35877	0.911636	0.110648	3.73646	0.0146979
	Trout 66	1218.9	465	Large	Male	0.145828	0	0.164496	0.241017	0.330789	0.645699	3.86509	0.012797
	Trout 67	1082.7	432	Large	Male	0.158323	0	0.134372	0.223953	0.0606229	0.374698	3.38947	0.0134464
	Trout 68	1163.5	444	Large	Female	0.305541	0.0160472	0.10925	0.310162	0.202996	0.294928	3.11659	0.0139931
	Trout 69	854.2	400	Large	Male	0.151846	0	0.155987	0.421775	0.251236	0.124036	4.29544	0.0136981
	Trout 70	1949.9	490	Large	Female	0.297399	0	0.105234	0.392351	0.430541	0.211474	3.35257	0.0290862
	Trout 71	900.7	395	Medium	Male	0.146276	0.0141435	0.102906	0.264835	0.27895	0.610668	3.1629	0.020895
	Trout 72	1168	426	Large	Male	0	0	0.140067	1.44725	0.961961	0.139424	4.35884	0.0170025
	Trout 73	1006.2	429	Large	Male	0	0.0282869	0.104128	0.224961	0.192684	0.414443	3.29326	0.0156207
	Trout 74	840.9	417	Large	Male	0.151971	0	0.212827	0.213123	0.152335	0.470192	3.01583	0.0177871
	Trout 75	1037.5	444	Large	Male	0.152555	0	0.108678	1.38453	1.01114	0.417876	4.28092	0.016146
	Trout 76	1041.9	425	Large	Female	0.303738	0.0447908	0.136576	0.318677	0.0907586	0.514461	3.06469	0.0165858
	Trout 77	1393.2	444	Large	Female	0	0	0.135832	0.285715	0.104522	0.570983	3.70797	0.0167779
	Trout 78	1797.9	467	Large	Female	0.147141	0.0154751	0.138241	0.347253	0.335095	0.352063	3.60626	0.0226046
	Trout 79	1586.6	490	Large	Female	0.15478	0	0.137663	0.367046	0.88178	0.504462	3.56252	0.0211985
	Trout 80	2281.8	552	Large	Female	0	0	0.134871	0.254764	0.0302453	0.252297	3.31053	0.0195435
	Trout 81	1595.9	480	Large	Male	0.307511	0	0.137704	0.338765	0.152927	0.244765	4.14847	0.0154294
	Trout 82	2010.5	551	Large	Female	0.151971	0	0.153377	0.199742	0.0902691	0.449785	3.33856	0.0204852
	Trout 83	1339.1	443.5	Large	Female	0.291803	0	0.119118	0.299847	0.294892	0.0766267	4.03684	0.0191996
	Trout 84	1346.4	445	Large	Male	0.152027	0	0.121076	0.455204	0.106728	0.302559	2.91543	0.0236363
	Trout 85	1547.3	445	Large	Female	0.15313	0.015313	0.1331	0.325305	0.149985	0.292108	3.20272	0.0176737
	Trout 86	1183.3	444	Large	Female	0	0.02989	0.137889	0.244759	0.170557	0.355646	3.18418	0.0216031
	Trout 87	1314.2	443.5	Large	Female	0	0	0.107769	0.261746	0.109926	0.123682	3.59002	0.0240204
	Trout 88	1245	444.5	Large	Male	0.147636	0	0.122397	0.290412	0.0449551	0.421042	5.21827	0.020337
	Trout 89	1133.5	438	Large	Female	0.149343	0.0298686	0.090039	0.182466	0.0637531	0.508621	3.00568	0.0191917
	Trout 90	1128.6	441	Large	Female	0.154808	0	0.092378	0.261257	0.0616699	0.18555	3.19834	0.0167343
	Trout 91	1362.3	447	Large	Female	0.317015	0	0.170527	0.316469	0.0969111	0.146598	3.64688	0.0186459
Average		714.282	355.166			0.119502	0.00248505	0.126681	0.484455	0.230563	0.226905	3.77619	0.0172818
Stdev		482.398	74.7351			0.124703	0.00816929	0.0459692	0.614851	0.238541	0.170148	0.615379	0.00338283
Count		91	91			91	91	91	91	91	91	91	91
Stderr		50.5691	8.0464			0.0131782	0.000958155	0.00355212	0.0722235	0.0273374	0.0175353	0.0699811	0.000379
Median		527.6	334.5			0.148664	0	0.122397	0.318434	0.143431	0.193447	3.69518	0.0165858
Minimum		196.4	245			0	0	0.0627802	0.182466	0	0	2.66606	0.0114476
Maximum		2281.8	552			0.473758	0.0447908	0.435155	4.20557	1.01114	0.645699	6.2133	0.0290862
P50		527.6	334.5			0.148664	0	0.122397	0.318434	0.143431	0.193447	3.69518	0.0165858
P90		1346.4	445			0.31088	0	0.164496	0.68444	0.438913	0.470192	4.40618	0.0216031
P95		1591.25	473.5			0.315957	0.0221671	0.183695	1.32253	0.896708	0.511541	4.80269	0.0237355
P50 is the 50th percentile; P90 is the 90th percentile; P95 is the 95th percentile
Fish Size: small (264 – 295 mm); medium (300 – 395 mm); and large (400 – 552 mm)
THg measured by AAS (DMA)
Other elements quantified by ICP-OES

## Sheet: Water quality characteristics
Water Quality Characteristics
Data Summary	Water temperature	Dissolved oxygen	NH3-N	NO3-N	NO2-N	pH	EC	TDS	Total alkalinity	Ag	Al	As	B	Ba	Be	Ca	Cd	Co	Cr	Cu	Fe	K	Mg	Mn	Mo	Na	Ni	P	Pb	S	Sb	Se	Si	Sn	Sr	Tl	U	V	Zn	THg
Deep well water						7.62	538	264	305.82	0	0	0.0223333	0.063	0.197333	0	56.6033	0	0.00366667	0	0.002	0.000333333	2.89433	20.071	0.001	0.000666667	12.1667	0.00166667	0.01	0.00366667	6.08333	0.0113333	0.00266667	4.59967	0.007	0.117333	0	0	0.00166667	0	0.000666667
Deep well water						7.63	541	271	299.32	0	0	0.00766667	0.062	0.193667	0	55.46	0.000333333	0.00333333	0	0.00233333	0	2.879	19.7757	0.001	0.001	11.9533	0.002	0.0166667	0.00633333	6.03	0.00166667	0.002	4.53167	0.009	0.114667	0	0	0.00133333	0.000333333	0.00166667
Deep well water						7.63	541	270	280.89	0	0	0.014	0.0633333	0.198	0	56.7533	0	0.00333333	0	0.001	0	2.91	20.3187	0.001	0.000333333	12.2167	0.001	0.00666667	0.004	6.15667	0.0146667	0.00466667	4.587	0.00433333	0.117667	0	0	0.00166667	0.001	0.001
Deep well water						7.58	541	271	292.65	0	0	0.0153333	0.063	0.196667	0	56.75	0	0.00333333	0	0.001	0	2.88567	20.1097	0.001	0.001	12.22	0.00233333	0.00333333	0.008	6.10333	0.0106667	0.002	4.58967	0.008	0.117667	0	0	0.002	0.002	0.001
Deep well water						7.61	542	271	284.4	0	0	0.019	0.0626667	0.2	0	56.96	0	0.00333333	0	0.00133333	0	2.913	20.116	0.001	0.001	12.3467	0.00433333	0.0166667	0.007	6.17	0.01	0.0106667	4.703	0.00766667	0.119	0	0	0.00166667	0.000333333	0.00233333
Average: Deep well water						7.614	540.6	269.4	292.616	0	0	0.0156667	0.0628	0.197133	0	56.5053	6.66667e-05	0.0034	0	0.00153333	6.66667e-05	2.8964	20.0782	0.001	0.0008	12.1807	0.00226667	0.0106667	0.0058	6.10867	0.00966667	0.0044	4.6022	0.0072	0.117267	0	0	0.00166667	0.000733333	0.00133333
SD: Deep well water						0.0207364	1.51658	3.04959	10.2992	0	0	0.00553273	0.000505525	0.00230458	0	0.597999	0.000149071	0.000149071	0	0.00060553	0.000149071	0.0148556	0.194821	0	0.000298142	0.143419	0.0012561	0.00596285	0.00189444	0.0568429	0.00481894	0.0036697	0.06231	0.00175752	0.00158815	0	0	0.000235702	0.000795822	0.000666667
Data Summary						pH	EC	TDS	Total alkalinity	Ag	Al	As	B	Ba	Be	Ca	Cd	Co	Cr	Cu	Fe	K	Mg	Mn	Mo	Na	Ni	P	Pb	S	Sb	Se	Si	Sn	Sr	Tl	U	V	Zn	THg
Inlet tank (containing activated carbon adsorbent)						7.75	540	270	270.86	0	0	0.0163333	0.0616667	0.202	0	57.5567	0	0.00366667	0.000666667	0.002	0	2.979	20.2083	0.001	0.00133333	12.49	0.00133333	0.00666667	0.009	6.22667	0.00266667	0.00666667	4.73867	0.00933333	0.119667	0	0	0.00133333	0.001	0.00233333
Inlet tank (containing activated carbon adsorbent)						7.72	540	270	273.95	0	0	0.0176667	0.062	0.202667	0	57.7767	0.000333333	0.003	0	0.00133333	0	2.95967	20.2407	0.001	0.001	12.4833	0.00166667	0.01	0.00333333	6.19333	0.005	0.0166667	4.739	0.00966667	0.12	0	0	0.001	0.003	0.00233333
Inlet tank (containing activated carbon adsorbent)						7.76	540	270	266.63	0	0	0.0226667	0.0613333	0.201333	0.00133333	57.41	0	0.00333333	0.000333333	0.00166667	0	2.94567	20.2223	0.001	0.001	12.43	0.00266667	0.00333333	0.00566667	6.16	0.0133333	0.011	4.73367	0.0146667	0.119333	0	0	0.001	0.00366667	0.00333333
Inlet tank (containing activated carbon adsorbent)						7.74	541	271	297.9	0	0	0.015	0.061	0.2	0	57.21	0	0.003	0	0.00166667	0	2.975	20.12	0.001	0.00233333	12.3133	0.00366667	0.0133333	0.00733333	6.17333	0.006	0.0133333	4.69667	0.01	0.118667	0	0	0.00133333	0.000666667	0.003
Inlet tank (containing activated carbon adsorbent)						7.76	541	270	287.2	0.000333333	0.00333333	0.0166667	0.0613333	0.201667	0	57.71	0.001	0.00366667	0	0.00233333	0	2.96067	20.311	0.00133333	0.00133333	12.4367	0.00366667	0.0166667	0.00533333	6.17	0.00666667	0.0163333	4.71433	0.0116667	0.119667	0	0	0.00166667	0.006	0.001
Average: Inlet tank (containing activated carbon adsorbent)						7.746	540.4	270.2	279.308	6.66667e-05	0.000666667	0.0176667	0.0614667	0.201533	0.000266667	57.5327	0.000266667	0.00333333	0.0002	0.0018	0	2.964	20.2205	0.00106667	0.0014	12.4307	0.0026	0.01	0.00613333	6.18467	0.00673333	0.0128	4.72447	0.0110667	0.119467	0	0	0.00126667	0.00286667	0.0024
SD: Inlet tank (containing activated carbon adsorbent)						0.0167332	0.547723	0.447214	12.9301	0.000149071	0.00149071	0.00295334	0.000380058	0.000988826	0.000596285	0.229521	0.000434613	0.000333333	0.000298142	0.000380058	0	0.0133417	0.0686451	0.000149071	0.000547723	0.0708833	0.00109036	0.00527046	0.00214217	0.0264155	0.00398887	0.00414059	0.0185272	0.00220353	0.000505525	0	0	0.000278887	0.00216795	0.000894427
Data Summary						pH	EC	TDS	Total alkalinity	Ag	Al	As	B	Ba	Be	Ca	Cd	Co	Cr	Cu	Fe	K	Mg	Mn	Mo	Na	Ni	P	Pb	S	Sb	Se	Si	Sn	Sr	Tl	U	V	Zn	THg
Fish tank	15.8	8.91	0.14	1.6	0.024	8.02	532	269	276.66	0	0	0.0166667	0.0613333	0.2	0	57.19	0	0.00333333	0.000333333	0.00333333	0	2.95933	20.009	0.001	0.00266667	12.41	0.002	0.03	0.013	6.17	0.006	0.00833333	4.76067	0.014	0.118333	0	0	0.00133333	0.00633333	0.00133333
Fish tank	15.7	8.32	0.1	1.5	0.03	8	539	270	291.6	0	0	0.012	0.0636667	0.201333	0	57.39	0	0.00266667	0.000333333	0.003	0	2.993	20.236	0.001	0.000333333	12.4233	0.00466667	0.0366667	0.0126667	6.27333	0.00933333	0.0213333	4.718	0.0113333	0.119	0	0	0.00166667	0.000333333	0.00266667
Fish tank	15.9	8.45	0.19	0.6	0.022	8.02	540	270	278.44	0	0.00333333	0.007	0.0646667	0.201667	0.00133333	57.43	0	0.00233333	0	0.003	0.00233333	3	20.4243	0.001	0.000333333	12.4833	0.004	0.0333333	0.00933333	6.39667	0.00666667	0.0166667	4.77833	0.008	0.119333	0	0	0.001	0.000666667	0.002
Fish tank	15.5	8.32	0.15	0.9	0.018	8.03	538	269	277.7	0	0	0.00533333	0.0643333	0.201	0.000666667	57.3333	0	0.003	0	0.002	0	2.99667	20.405	0.001	0	12.43	0.00333333	0.0333333	0.00633333	6.36667	0.0153333	0.0163333	4.729	0.0133333	0.119333	0	0	0.00133333	0.000666667	0.002
Fish tank	15.9	8.4	0.03	1.6	0.015	8.02	540	270	289.61	0	0	0.00866667	0.064	0.202333	0	57.4167	0	0.00366667	0	0.00266667	0	3.00367	20.2693	0.001	0.000666667	12.5167	0.00333333	0.0366667	0.00733333	6.4	0.0126667	0.0226667	4.806	0.0143333	0.119333	0	0	0.00133333	0	0.000333333
Average: Fish tank	15.76	8.48	0.122	1.24	0.0218	8.018	537.8	269.6	282.802	0	0.000666667	0.00993333	0.0636	0.201267	0.0004	57.352	0	0.003	0.000133333	0.0028	0.000466667	2.99053	20.2687	0.001	0.0008	12.4527	0.00346667	0.034	0.00973333	6.32133	0.01	0.0170667	4.7584	0.0122	0.119067	0	0	0.00133333	0.0016	0.00166667
SD: Fish tank	0.167332	0.246678	0.0605805	0.461519	0.00576194	0.0109545	3.34664	0.547723	7.18567	0	0.00149071	0.00449938	0.00132077	0.000862812	0.000596285	0.0978548	0	0.000527046	0.000182574	0.000505525	0.0010435	0.0178833	0.166818	0	0.00106979	0.0453627	0.000988826	0.00278887	0.00303132	0.0988995	0.00397213	0.00562435	0.0359331	0.00262043	0.000434613	0	0	0.000235702	0.00266041	0.000881917
Except pH, temperature and EC, the units for other variables are in mg/L
Water temperature: oC
EC unit: µS/cm
SD = Standard deviation
THg measured by AAS (DMA)
Other elements quantified by ICP-OES

## Sheet: Elemental profile - Fish feeds
Elemental concentrations (mg/Kg wet weight) of feeds for the in-door production of O. mykiss
Sample (Fish pellets)	Sample weight (g)	Ag	Al	As	B	Ba	Be	Ca	Cd	Co	Cr	Cu	Fe	K	Mg	Mn	Mo	Na	Ni	P	Pb	S	Sb	Se	Si	Sn	Sr	Tl	U	V	Zn	THg
Fish pellet ( Extra small size)	0.2615	0	237.094	3.44168	7.64818	8.79541	0.573614	18017.2	0.573614	0.382409	2.86807	15.87	477.629	10255.4	1330.78	43.5946	0.573614	4149.14	2.29446	11091.8	1.72084	5527.72	0	1.91205	546.654	0	28.6807	0.382409	0.573614	1.52964	182.027	0.0336217
Fish pellet ( Extra small size)	0.2732	0	230.6	1.83016	7.32064	8.41874	0.183016	17950.2	0.366032	0	1.83016	15.3734	490.3	10183.9	1308.57	42.8258	0.366032	4121.52	1.64714	11096.3	2.56223	5503.29	0.183016	2.37921	487.921	0.915081	28.7335	0.732064	0.732064	1.46413	162.701	0.0328211
Fish pellet ( Extra small size)	0.2609	0	231.89	3.06631	7.28248	8.43235	0	18198.5	0.191644	0	1.7248	15.1399	485.243	10249.9	1331.74	43.12	0.383289	4172.1	1.53315	11146	0.958222	5511.69	0	1.7248	544.461	0	28.3634	0	0.766577	1.34151	161.173	0.0340217
Fish pellet ( Extra small size)	0.2566	0	227.981	0.779423	7.40452	8.76851	0	18269.7	0.194856	0	1.7537	15.7833	477.007	10130.9	1338.07	43.0631	0.389712	4101.71	2.14341	11219.8	3.31255	5516.37	0	2.92284	551.052	0.194856	29.2284	0	1.36399	1.36399	160.561	0.0357302
Fish pellet ( Extra small size)	0.2756	0	226.778	0	7.25689	8.52685	0	18492.4	0.181422	0	1.81422	14.8766	480.588	10310.4	1325.29	44.2671	0.725689	4228.96	1.45138	11289.9	2.90276	5504.35	0.181422	2.17707	457.729	0	29.209	0	1.08853	1.45138	163.643	0.0338689
Average: Fish pellet ( Extra small size)	0.26556	0	230.869	1.82352	7.38255	8.58837	0.151326	18185.6	0.301514	0.0764818	1.99819	15.4086	482.153	10226.1	1326.89	43.3741	0.487667	4154.69	1.81391	11168.8	2.29132	5512.69	0.0728877	2.22319	517.563	0.221987	28.843	0.222895	0.904956	1.43013	166.021	0.0340127
SD: Fish pellet ( Extra small size)	0.00833145	0	4.02915	1.46444	0.15865	0.181809	0.249013	215.123	0.170345	0.171019	0.488181	0.421224	5.5974	69.5878	11.2039	0.57183	0.157581	49.3851	0.379987	85.1188	0.947728	9.97914	0.0998072	0.463999	42.2793	0.396532	0.371097	0.329297	0.317507	0.0770339	9.03014	0.00106576
Sample (Fish pellets)	Sample weight (g)	Ag	Al	As	B	Ba	Be	Ca	Cd	Co	Cr	Cu	Fe	K	Mg	Mn	Mo	Na	Ni	P	Pb	S	Sb	Se	Si	Sn	Sr	Tl	U	V	Zn	THg
Fish pellet (Small size)	0.276	0	231.884	0	7.42754	9.60145	0	15588.8	0	0	1.26812	13.4058	538.587	9948.01	1180.25	42.029	0.362319	3028.99	1.81159	9324.28	1.08696	5818.84	0	0.724638	457.065	0	15.5797	1.08696	1.26812	1.08696	143.659	0.0159758
Fish pellet (Small size)	0.2564	0	234.009	5.26521	7.6053	9.75039	0	15056.6	0	0	1.36505	13.6505	536.466	10158.9	1186.04	43.2917	0.780031	3014.82	1.75507	9179.02	0.585023	5961.39	0	0.195008	499.22	1.75507	15.7956	0.390016	0.780031	0.975039	146.841	0.0163907
Fish pellet (Small size)	0.2726	0	243.947	0.550257	7.33676	9.90462	0	15926.3	0	0	1.46735	13.573	578.136	10096.1	1181.58	44.7542	0.917095	3061.26	1.46735	9365.37	1.10051	5849.23	0	0.183419	505.869	0	16.6911	0.366838	0.183419	1.10051	144.534	0.016112
Fish pellet (Small size)	0.257	0	239.3	1.75097	7.393	10.1167	0	16461.1	0	0	1.36187	13.6187	539.689	10012.3	1189.88	42.607	0.583658	3042.8	1.75097	9515.56	0.389105	5945.53	0	0.77821	526.848	0	16.537	1.55642	1.16732	0.972763	144.358	0.016678
Fish pellet (Small size)	0.2522	0	245.837	2.37906	7.5337	10.5075	0	16705	0	0	1.7843	14.2744	552.934	10229.6	1202.62	42.0301	0.594766	3072.96	1.7843	9619.35	0	5947.66	0	0	561.261	0	16.6534	0.198255	1.58604	1.18953	147.7	0.0164871
Average: Fish pellet (Small size)	0.26284	0	238.995	1.9891	7.45926	9.97615	0	15947.5	0	0	1.44934	13.7045	549.163	10089	1188.08	42.9424	0.647574	3044.17	1.71386	9400.72	0.63232	5904.53	0	0.376255	510.053	0.351014	16.2514	0.719697	0.996985	1.06496	145.419	0.0163287
SD: Fish pellet (Small size)	0.0106915	0	6.05902	2.05964	0.108714	0.353064	0	663.42	0	0	0.200074	0.33225	17.4392	112.33	8.9748	1.13839	0.211205	23.5304	0.13996	171.197	0.470935	65.5259	0	0.351619	38.2325	0.784891	0.523316	0.57881	0.538162	0.0919949	1.74862	0.00028392
Sample (Fish pellets)	Sample weight (g)	Ag	Al	As	B	Ba	Be	Ca	Cd	Co	Cr	Cu	Fe	K	Mg	Mn	Mo	Na	Ni	P	Pb	S	Sb	Se	Si	Sn	Sr	Tl	U	V	Zn	THg
Fish pellet (Medium size)	0.256	0	222.656	0	7.03125	7.03125	0	15060.5	0	0	2.73438	15.0391	530.273	10196.5	1237.11	42.1875	0.78125	2814.45	1.17188	9345.7	0.195312	5851.56	0	0.195312	430.078	0	15.625	0.78125	1.17188	0.976562	150.391	0.0064373
Fish pellet (Medium size)	0.2547	0	225.756	0.588928	6.87083	7.65607	0	13519.8	0	0	2.74833	15.5084	514.527	9965.84	1200.63	43.777	0.785238	2746.37	1.37417	8745.58	2.1594	5828.43	0	0.196309	427.169	0.196309	14.7232	0.392619	0.785238	0.981547	149.784	0.0064749
Fish pellet (Medium size)	0.258	0	218.992	1.16279	6.97674	7.17054	0	13957.4	0	0	2.71318	14.9225	521.705	10300.6	1233.72	42.8295	0.775194	2798.45	1.55039	8852.71	0.775194	5941.86	0	0.968992	420.349	0	16.2791	1.93798	0.775194	0.968992	151.744	0.005751
Fish pellet (Medium size)	0.2623	0	223.027	2.47808	6.86237	6.86237	0	15533.7	0	0	3.81243	14.4872	513.915	10139.2	1211.97	40.4117	0.381243	2859.32	2.09684	9500.57	0.190621	6000.76	0	0.571864	407.739	0	16.7747	0.953107	0.381243	0.953107	150.4	0.0061647
Fish pellet (Medium size)	0.261	0	216.475	1.14943	6.89655	6.89655	0	14074.7	0.191571	0	2.49042	14.9425	514.559	10354.4	1216.86	41.3793	0.766284	2867.82	1.341	9011.49	0	5965.52	0	0.574713	418.199	0	14.9425	0.574713	1.341	0.957854	152.107	0.00743963
Average: Fish pellet (Medium size)	0.2584	0	221.381	1.07584	6.92755	7.12336	0	14429.2	0.0383142	0	2.89975	14.9799	518.996	10191.3	1220.06	42.117	0.697842	2817.28	1.50685	9091.21	0.664106	5917.63	0	0.501438	420.707	0.0392619	15.6689	0.927935	0.890909	0.967613	150.885	0.00645351
SD: Fish pellet (Medium size)	0.00322413	0	3.64858	0.91839	0.0734851	0.321731	0	835.742	0.0856731	0	0.520965	0.3641	7.07091	151.759	15.2527	1.29617	0.177128	49.2758	0.356125	322.117	0.885049	74.3533	0	0.322394	8.72007	0.0877922	0.868757	0.602843	0.37611	0.0120603	0.990401	0.000622512
Sample (Fish pellets)	Sample weight (g)	Ag	Al	As	B	Ba	Be	Ca	Cd	Co	Cr	Cu	Fe	K	Mg	Mn	Mo	Na	Ni	P	Pb	S	Sb	Se	Si	Sn	Sr	Tl	U	V	Zn	THg
Fish pellet (Large size)	0.2775	0	210.811	0	4.68468	6.48649	0	14236	0	0	5.76577	13.3333	412.072	7401.08	1067.75	36.3964	0.720721	2268.47	1.98198	8909.91	1.26126	4726.13	0	1.08108	385.766	0	10.4505	1.44144	1.26126	0.900901	142.342	0.001544
Fish pellet (Large size)	0.2869	0	228.303	0	4.70547	6.27396	0	13203.2	0	0	5.92541	13.5936	414.604	7300.28	1034.51	36.5981	0.871384	2253.4	1.56849	8272.92	0.871384	5010.46	0	0.697107	464.448	0	9.93377	0.348554	1.21994	1.04566	147.09	0.0010988
Fish pellet (Large size)	0.255	0	233.333	0	4.70588	6.86275	0	14819.6	0.196078	0	6.07843	13.9216	444.118	7518.24	1103.53	38.2353	0.392157	2317.65	1.37255	9119.61	1.56863	4843.14	0	0	481.961	0	10.7843	0	0.784314	1.17647	152.549	0.001244
Fish pellet (Large size)	0.2489	0	233.025	0	4.82121	6.42828	0	15219	0	0	6.2274	13.861	415.629	7256.33	1065.29	36.5609	0.401768	2257.93	1.2053	9077.94	2.61149	4965.85	0	0.200884	499.799	0	11.2495	0	1.2053	1.00442	143.23	0.0018317
Fish pellet (Large size)	0.2631	0	231.851	0	4.94109	6.46142	0	14116.3	0	0	5.8913	14.2531	420.753	7506.65	1085.33	38.3884	0.950209	2318.51	7.41163	8977.58	2.85063	5068.42	0	0.950209	428.544	0	10.6423	0.950209	0.570125	0.950209	149.943	0.001699
Average: Fish pellet (Large size)	0.26628	0	227.465	0	4.77167	6.50258	0	14318.8	0.0392157	0	5.97766	13.7925	421.435	7396.51	1071.28	37.2358	0.667248	2283.19	2.70799	8871.59	1.83268	4922.8	0	0.585856	452.103	0	10.6121	0.548041	1.00819	1.01553	147.031	0.0014835
SD: Fish pellet (Large size)	0.015736	0	9.52175	0	0.108896	0.217634	0	767.057	0.0876889	0	0.178615	0.347827	13.0672	118.195	25.681	0.986705	0.260169	32.3144	2.64534	344.675	0.860682	137.629	0	0.469523	45.482	0	0.480391	0.632534	0.312153	0.105285	4.34054	0.000306879
Sample (Fish pellets)	Sample weight (g)	Ag	Al	As	B	Ba	Be	Ca	Cd	Co	Cr	Cu	Fe	K	Mg	Mn	Mo	Na	Ni	P	Pb	S	Sb	Se	Si	Sn	Sr	Tl	U	V	Zn	THg
Fish pellet (Extra large size)	0.2551	0	343.003	0.588005	2.35202	7.25206	0	19694.2	0	0.196002	1.56801	46.8444	513.524	7853.19	1085.46	57.2325	0.392003	4298.31	1.17601	12283.4	0.980008	5938.85	0	0.588005	573.501	0.980008	20.9722	0	1.96002	1.37201	106.037	0.0343364
Fish pellet (Extra large size)	0.2525	0	394.059	0.594059	2.17822	6.73267	0	19015.8	0	0	1.38614	46.1386	508.713	7821.39	1094.06	84.5545	0.39604	4245.54	0.594059	12128.7	0.19802	6007.92	0	0	605.743	0	20.396	0	1.9802	1.38614	111.089	0.0336579
Fish pellet (Extra large size)	0.2574	0	351.593	0	2.13675	8.93551	0	19819.3	0.19425	0.19425	1.74825	47.0085	510.49	8046.62	1099.84	56.5268	0.3885	4372.57	0.3885	12385.4	0.777001	6045.07	0	0.971251	613.248	0	20.979	0	1.554	1.35975	108.392	0.0338481
Fish pellet (Extra large size)	0.2539	0	360.378	0	2.16621	6.89248	0	17684.1	0.196928	0.196928	1.3785	43.9149	496.455	7387.95	1030.33	75.2265	0.196928	4066.56	0.590784	11459.2	0.590784	5708.94	0	0	581.725	0	19.2989	0.196928	1.57542	1.18157	100.433	0.0326122
Fish pellet (Extra large size)	0.2693	0	347.196	0	1.671	6.86966	0	18631.6	0	0	1.48533	43.0746	469.922	7497.03	1035.65	76.3089	0.371333	4040.1	0.185667	11652.4	1.114	5701.82	0	0.742666	605.83	0	20.2377	0.371333	2.228	1.29967	102.488	0.033874
Average: Fish pellet ( Extra large size)	0.25764	0	359.246	0.236413	2.10084	7.33648	0	18969	0.0782356	0.117436	1.51325	45.3962	499.821	7721.24	1069.07	69.9698	0.348961	4204.62	0.587004	11981.8	0.731962	5880.52	0	0.460384	596.009	0.196002	20.3768	0.113652	1.85953	1.31983	105.688	0.0336657
SD: Fish pellet ( Extra large size)	0.00676151	0	20.4992	0.323729	0.254659	0.914284	0	868.327	0.107133	0.107208	0.152742	1.79108	17.93	271.416	33.3846	12.4848	0.0855087	145.591	0.369955	405.278	0.358655	164.379	0	0.441832	17.3135	0.438273	0.688958	0.167395	0.289176	0.0840186	4.3144	0.000639613
Elemental values are in mg/Kg
THg measured by AAS (DMA)
Other elements quantified by ICP-OES
